# Supplementary material for: Auranofin and Cold Atmospheric Plasma Synergize to Trigger Distinct Cell Death Mechanisms and Immunogenic Responses in Glioblastoma
Source: Cells. 2021 Oct 28;10(11):2936. doi: 10.3390/cells10112936 (PMC8616410; doi:10.3390/cells10112936)
Supplement: Supplementary file 1 [file cells-10-02936-s001.zip]

Archive with 1 entries (1 files):
- cells-1404189-supplementary.pdf
